# Supplementary material for: Monolithic Perovskite/Silicon Tandem Solar Cells Enabled by Multifunctional TiOx Interconnects
Source: Small. 2025 Apr 27;21(24):2500969. doi: 10.1002/smll.202500969 (PMC12177845; doi:10.1002/smll.202500969)
Supplement: Supplementary file 2 — Supplemental Table [file SMLL-21-2500969-s002.xlsx]

## Sheet: Sheet1
J-V Fig.1(d)			J-V Fig.1(d)			J-V Fig.1(d)				J-V Fig.1(d)				J-V Fig.5(a)				J-V Fig.5(a)				EQE Fig.5(b)
Reference single-junction			TiOx single-junction			Reference tandem				TiOx tandem				TiOx tandem				Reference Tandem				TiOx tandem
voltage (V)	Current density (mA/cm2)		voltage (V)	Current density (mA/cm2)		voltage (V)	Current density (mA/cm2) Forward	Current density (mA/cm2) Backward		voltage (V)	Current density (mA/cm2) Forward	Current density (mA/cm2) Backward		voltage (V)	Current density (mA/cm2) Forward	Current density (mA/cm2) Backward		voltage (V)	Current density (mA/cm2) Forward	Current density (mA/cm2) Backward		wavelength (nm)	EQE Top	EQE Bottom
-0.2	33.8231		-0.2	36.4041		-0.1	17.48	17.54		-0.1	16.84	16.87		-0.1	17.3014	17.2548		-0.1	16.3321	16.3082		300	0.0229
-0.18	33.9125		-0.18	36.4136		-0.08	17.49	17.54		-0.08	16.83	16.87		-0.08	17.3043	17.255		-0.08	16.3603	16.3015		310	0.03065
-0.16	33.9048		-0.16	36.3853		-0.06	17.49	17.54		-0.06	16.83	16.88		-0.06	17.3056	17.2498		-0.06	16.3881	16.2958		320	0.03978
-0.14	33.8714		-0.14	36.3718		-0.04	17.49	17.53		-0.04	16.82	16.87		-0.04	17.3021	17.2402		-0.04	16.3947	16.289		330	0.04599
-0.12	33.9301		-0.12	36.3699		-0.02	17.49	17.53		-0.02	16.82	16.85		-0.02	17.3022	17.229		-0.02	16.3939	16.286		340	0.04692
-0.1	33.9379		-0.1	36.3608		0	17.49	17.53		0	16.83	16.86		0	17.2954	17.2256		0	16.4044	16.2894		350	0.04124
-0.08	33.9266		-0.08	36.3293		0.02	17.49	17.52		0.02	16.82	16.86		0.02	17.3122	17.2228		0.02	16.411	16.2867		360	0.0465
-0.06	33.9026		-0.06	36.2954		0.04	17.49	17.52		0.04	16.82	16.86		0.04	17.3064	17.2248		0.04	16.4193	16.2984		370	0.05134
-0.04	33.8597		-0.04	36.1889		0.06	17.48	17.51		0.06	16.81	16.85		0.06	17.2977	17.2186		0.06	16.4156	16.2988		380	0.06295
-0.02	33.8573		-0.02	36.1907		0.08	17.48	17.51		0.08	16.81	16.84		0.08	17.3028	17.2215		0.08	16.417	16.2971		390	0.1045
0	33.7997		0	36.2586		0.1	17.48	17.5		0.1	16.81	16.85		0.1	17.2934	17.2164		0.1	16.4068	16.2984		400	0.2422
0.02	33.8922		0.02	36.3527		0.12	17.48	17.5		0.12	16.81	16.84		0.12	17.2901	17.2091		0.12	16.4184	16.2966		410	0.4831
0.04	33.9163		0.04	36.3395		0.14	17.48	17.51		0.14	16.8	16.83		0.14	17.2919	17.2096		0.14	16.4215	16.2896		420	0.6792
0.06	33.9319		0.06	36.3436		0.16	17.48	17.5		0.16	16.8	16.83		0.16	17.2888	17.2057		0.16	16.4212	16.2976		430	0.7706
0.08	33.8903		0.08	36.3582		0.18	17.48	17.51		0.18	16.81	16.83		0.18	17.2756	17.1946		0.18	16.412	16.2968		440	0.8135
0.1	33.8884		0.1	36.3244		0.2	17.48	17.5		0.2	16.8	16.83		0.2	17.271	17.1921		0.2	16.4063	16.2945		450	0.8309
0.12	33.8615		0.12	36.3506		0.22	17.48	17.5		0.22	16.8	16.82		0.22	17.2822	17.1906		0.22	16.4043	16.3031		460	0.8441
0.14	33.8499		0.14	36.3015		0.24	17.48	17.5		0.24	16.8	16.81		0.24	17.2761	17.199		0.24	16.3996	16.2963		470	0.8432
0.16	33.7844		0.16	36.3049		0.26	17.48	17.49		0.26	16.8	16.82		0.26	17.2646	17.1922		0.26	16.4052	16.301		480	0.8295
0.18	33.8411		0.18	36.2641		0.28	17.48	17.49		0.28	16.79	16.81		0.28	17.2539	17.1745		0.28	16.4171	16.2932		490	0.8209
0.2	33.7972		0.2	36.2489		0.3	17.47	17.48		0.3	16.79	16.8		0.3	17.2458	17.1783		0.3	16.4278	16.2893		500	0.8198	0.000649403
0.22	33.9028		0.22	36.2342		0.32	17.47	17.48		0.32	16.8	16.8		0.32	17.2563	17.1974		0.32	16.4227	16.2743		510	0.8122	0.0014345
0.24	33.9501		0.24	36.2721		0.34	17.47	17.48		0.34	16.79	16.81		0.34	17.2577	17.1879		0.34	16.4221	16.2779		520	0.8163	0.00262991
0.26	33.884		0.26	36.2725		0.36	17.47	17.48		0.36	16.78	16.8		0.36	17.2609	17.1956		0.36	16.4125	16.285		530	0.8186	0.00490758
0.28	33.8513		0.28	36.2987		0.38	17.47	17.48		0.38	16.78	16.79		0.38	17.2614	17.1903		0.38	16.42	16.284		540	0.827	0.0121104
0.3	33.8273		0.3	36.1993		0.4	17.46	17.48		0.4	16.79	16.79		0.4	17.2588	17.1894		0.4	16.4237	16.2849		550	0.8327	0.0185815
0.32	33.8005		0.32	36.1237		0.42	17.46	17.47		0.42	16.78	16.8		0.42	17.2493	17.1931		0.42	16.435	16.2901		560	0.8416	0.0244342
0.34	33.8474		0.34	36.1246		0.44	17.47	17.47		0.44	16.77	16.79		0.44	17.2452	17.188		0.44	16.4357	16.2673		570	0.8366	0.033405
0.36	33.882		0.36	36.1118		0.46	17.47	17.48		0.46	16.77	16.78		0.46	17.2462	17.2141		0.46	16.421	16.2715		580	0.8294	0.042994
0.38	33.837		0.38	36.0605		0.48	17.47	17.48		0.48	16.78	16.78		0.48	17.2416	17.1856		0.48	16.4035	16.2769		590	0.8215	0.0533712
0.4	33.8442		0.4	35.9939		0.5	17.47	17.48		0.5	16.77	16.78		0.5	17.2442	17.1832		0.5	16.4127	16.265		600	0.8132	0.0657544
0.42	33.8307		0.42	35.8856		0.52	17.47	17.47		0.52	16.77	16.77		0.52	17.2395	17.1647		0.52	16.4103	16.2962		610	0.7989	0.0793284
0.44	33.7516		0.44	35.7378		0.54	17.47	17.47		0.54	16.76	16.76		0.54	17.2307	17.1551		0.54	16.4042	16.3006		620	0.7878	0.092874
0.46	33.7412		0.46	35.787		0.56	17.46	17.47		0.56	16.76	16.76		0.56	17.2378	17.148		0.56	16.4005	16.2861		630	0.7746	0.105604
0.48	33.7694		0.48	35.639		0.58	17.46	17.47		0.58	16.76	16.76		0.58	17.2369	17.1492		0.58	16.4027	16.2774		640	0.7621	0.121006
0.5	33.7562		0.5	35.2792		0.6	17.46	17.46		0.6	16.75	16.76		0.6	17.2336	17.1582		0.6	16.3947	16.2825		650	0.7535	0.134351
0.52	33.6383		0.52	34.7008		0.62	17.45	17.45		0.62	16.75	16.75		0.62	17.2201	17.1616		0.62	16.3867	16.2868		660	0.7435	0.148552
0.54	33.4545		0.54	33.7853		0.64	17.46	17.44		0.64	16.75	16.75		0.64	17.2105	17.1614		0.64	16.374	16.2896		670	0.7346	0.16171
0.56	33.2173		0.56	32.3022		0.66	17.46	17.44		0.66	16.75	16.75		0.66	17.2088	17.154		0.66	16.3656	16.2833		680	0.7226	0.172991
0.58	32.6988		0.58	29.9331		0.68	17.45	17.45		0.68	16.74	16.74		0.68	17.2256	17.1436		0.68	16.3694	16.2885		690	0.7119	0.185321
0.6	31.8279		0.6	26.6329		0.7	17.44	17.45		0.7	16.73	16.74		0.7	17.2164	17.1347		0.7	16.3706	16.2897		700	0.7004	0.195383
0.62	30.3603		0.62	22.2516		0.72	17.45	17.45		0.72	16.74	16.73		0.72	17.1996	17.1444		0.72	16.366	16.2869		710	0.6902	0.205292
0.64	27.9963		0.64	17.0089		0.74	17.44	17.44		0.74	16.74	16.73		0.74	17.1939	17.138		0.74	16.3672	16.2842		720	0.679	0.214442
0.66	24.0477		0.66	11.157		0.76	17.43	17.44		0.76	16.73	16.73		0.76	17.1931	17.1477		0.76	16.3646	16.2777		730	0.6658	0.227272
0.68	17.9123		0.68	4.95958		0.78	17.44	17.44		0.78	16.72	16.72		0.78	17.1782	17.1567		0.78	16.3639	16.2795		740	0.6281	0.258185
0.7	8.98589		0.7	-1.45937		0.8	17.43	17.43		0.8	16.72	16.72		0.8	17.1722	17.1227		0.8	16.368	16.2796		750	0.5284	0.337888
0.72	-2.75667		0.72	-8.0921		0.82	17.43	17.43		0.82	16.72	16.72		0.82	17.1724	17.1154		0.82	16.369	16.2756		760	0.3741	0.480682
0.74	-16.6256		0.74	-15.0872		0.84	17.43	17.42		0.84	16.72	16.71		0.84	17.1808	17.1044		0.84	16.366	16.2771		770	0.2033	0.645939
0.76	-31.6239		0.76	-22.5593		0.86	17.42	17.41		0.86	16.71	16.7		0.86	17.1768	17.0949		0.86	16.365	16.2642		780	0.08792	0.77117
0.78	-47.148		0.78	-30.7486		0.88	17.43	17.41		0.88	16.7	16.7		0.88	17.1736	17.098		0.88	16.3589	16.2604		790	0.03273	0.838186
0.8	-62.8493		0.8	-39.8718		0.9	17.43	17.41		0.9	16.71	16.7		0.9	17.1638	17.1101		0.9	16.3577	16.2585		800	0.01248	0.870799
						0.92	17.43	17.4		0.92	16.7	16.7		0.92	17.1629	17.1098		0.92	16.3499	16.2558		810	0.005167	0.868393
						0.94	17.43	17.4		0.94	16.69	16.68		0.94	17.1759	17.1057		0.94	16.3477	16.2632		820	0.00373	0.85825
						0.96	17.42	17.39		0.96	16.68	16.68		0.96	17.1644	17.11		0.96	16.3438	16.2629		830	0.003391	0.829264
						0.98	17.42	17.39		0.98	16.69	16.68		0.98	17.1529	17.1066		0.98	16.3421	16.2605		840	0.002192	0.811412
						1	17.42	17.38		1	16.69	16.67		1	17.1402	17.0937		1	16.342	16.263		850	0.002673	0.784093
						1.02	17.42	17.38		1.02	16.67	16.66		1.02	17.1454	17.0886		1.02	16.3521	16.259		860		0.7651
						1.04	17.41	17.37		1.04	16.66	16.65		1.04	17.1553	17.0817		1.04	16.3351	16.2554		870		0.7525
						1.06	17.4	17.36		1.06	16.67	16.66		1.06	17.1473	17.071		1.06	16.3245	16.258		880		0.7483
						1.08	17.4	17.35		1.08	16.66	16.65		1.08	17.1345	17.0637		1.08	16.3208	16.257		890		0.7514
						1.1	17.4	17.35		1.1	16.65	16.63		1.1	17.146	17.0519		1.1	16.3212	16.2575		900		0.765
						1.12	17.4	17.34		1.12	16.64	16.62		1.12	17.1143	17.0474		1.12	16.3289	16.2592		910		0.7749
						1.14	17.39	17.32		1.14	16.64	16.62		1.14	17.1136	17.0442		1.14	16.3295	16.2591		920		0.7967
						1.16	17.39	17.3		1.16	16.64	16.61		1.16	17.1123	17.0414		1.16	16.3228	16.259		930		0.8157
						1.18	17.38	17.28		1.18	16.63	16.59		1.18	17.1125	17.0504		1.18	16.3211	16.2532		940		0.8376
						1.2	17.38	17.26		1.2	16.61	16.58		1.2	17.1144	17.0491		1.2	16.3191	16.2547		950		0.8618
						1.22	17.36	17.24		1.22	16.6	16.56		1.22	17.1044	17.0526		1.22	16.3087	16.2454		960		0.8792
						1.24	17.34	17.21		1.24	16.6	16.54		1.24	17.1036	17.046		1.24	16.3068	16.2436		970		0.8892
						1.26	17.31	17.17		1.26	16.58	16.51		1.26	17.0953	17.0381		1.26	16.3062	16.2384		980		0.898
						1.28	17.27	17.13		1.28	16.56	16.47		1.28	17.0846	17.0253		1.28	16.3114	16.241		990		0.8925
						1.3	17.21	17.08		1.3	16.53	16.43		1.3	17.0766	17.0226		1.3	16.3104	16.2438		1000		0.8726
						1.32	17.13	17.02		1.32	16.51	16.37		1.32	17.0693	17.023		1.32	16.3007	16.243		1010		0.8533
						1.34	17.03	16.94		1.34	16.46	16.28		1.34	17.0547	17.0091		1.34	16.2919	16.2397		1020		0.8191
						1.36	16.9	16.84		1.36	16.38	16.15		1.36	17.0497	17.0046		1.36	16.2791	16.2314		1030		0.7691
						1.38	16.75	16.74		1.38	16.26	15.98		1.38	17.0438	16.9902		1.38	16.2771	16.2294		1040		0.713
						1.4	16.56	16.6		1.4	16.09	15.73		1.4	17.0375	16.9697		1.4	16.2759	16.2273		1050		0.6536
						1.42	16.35	16.43		1.42	15.84	15.4		1.42	17.03	16.9471		1.42	16.2725	16.2287		1060		0.5855
						1.44	16.1	16.23		1.44	15.49	14.99		1.44	17.0135	16.9233		1.44	16.2641	16.2172		1070		0.5274
						1.46	15.81	16		1.46	15.03	14.48		1.46	17.0056	16.9087		1.46	16.2424	16.207		1080		0.4672
						1.48	15.47	15.73		1.48	14.46	13.84		1.48	16.9901	16.8951		1.48	16.2129	16.1901		1090		0.4128
						1.5	15.08	15.41		1.5	13.77	13.11		1.5	16.9599	16.8737		1.5	16.1845	16.1586		1100		0.3613
						1.52	14.64	15.04		1.52	12.94	12.25		1.52	16.9402	16.834		1.52	16.1195	16.1163		1110		0.3117
						1.54	14.15	14.61		1.54	12	11.27		1.54	16.8744	16.7767		1.54	16.0339	16.039		1120		0.2638
						1.56	13.59	14.12		1.56	10.95	10.24		1.56	16.82	16.6762		1.56	15.907	15.9308		1130		0.2134
						1.58	12.97	13.57		1.58	9.785	9.043		1.58	16.7261	16.5172		1.58	15.7336	15.7972		1140		0.1668
						1.6	12.29	12.92		1.6	8.458	7.731		1.6	16.5592	16.2857		1.6	15.521	15.5974		1150		0.1234
						1.62	11.55	12.21		1.62	7.062	6.338		1.62	16.2993	15.977		1.62	15.2	15.3155		1160		0.08213
						1.64	10.74	11.41		1.64	5.574	4.866		1.64	15.9508	15.5638		1.64	14.7825	14.9133		1170		0.04689
						1.66	10.05	10.53		1.66	4.008	3.309		1.66	15.4728	15.0595		1.66	14.2702	14.4315		1180		0.02156
						1.68	9.104	9.721		1.68	2.385	1.675		1.68	14.8837	14.404		1.68	13.6173	13.8443		1190		0.007871
						1.7	8.112	8.726		1.7	0.7131	0.06315		1.7	14.1245	13.6203		1.7	12.8266	13.1357		1200		0.005196
						1.72	7.075	7.672		1.72	-1.019	-1.626		1.72	13.1923	12.6788		1.72	11.9246	12.315
						1.74	6.012	6.566		1.74	-2.784	-3.371		1.74	12.1793	11.5709		1.74	10.9086	11.3716
						1.76	4.919	5.417		1.76	-4.573	-5.138		1.76	10.9093	10.3106		1.76	9.76096	10.269
						1.78	3.804	4.233		1.78	-6.382	-6.943		1.78	9.52327	8.84649		1.78	8.50746	9.02348
						1.8	2.675	3.021		1.8	-8.232	-8.786		1.8	7.88003	7.20812		1.8	7.10633	7.60827
						1.82	1.535	1.791		1.82	-10.14	-10.64		1.82	6.05554	5.37354		1.82	5.59048	6.07994
						1.84	0.4528	0.6233		1.84	-12.17	-12.56		1.84	4.04852	3.34318		1.84	4.01133	4.43875
						1.86	-0.7214	-0.6166		1.86	-14.2	-14.53		1.86	1.84407	1.09732		1.86	2.32464	2.70883
						1.88	-1.836	-1.836		1.88	-16.3	-16.53		1.88	-0.560784	-1.28631		1.88	0.619357	0.88286
						1.9	-3.034	-3.071		1.9	-18.49	-18.52		1.9	-3.14273	-3.87463		1.9	-1.12792	-1.00615
